# Supplementary material for: Prediction of α-Glucosidase Inhibitory Activity of LC-ESI-TQ-MS/MS-Identified Compounds from Tradescantia pallida Leaves
Source: Pharmaceutics. 2022 Nov 23;14(12):2578. doi: 10.3390/pharmaceutics14122578 (PMC9783651; doi:10.3390/pharmaceutics14122578)
Supplement: Supplementary file 1 [file pharmaceutics-14-02578-s001.zip]

Archive with 1 entries (1 files):
- pharmaceutics-2006845-supplementary.pdf
